# Supplementary material for: Autoantibodies against a 43 KDa Muscle Protein in Inclusion Body Myositis
Source: PLoS One. 2011 May 23;6(5):e20266. doi: 10.1371/journal.pone.0020266 (PMC3100335; doi:10.1371/journal.pone.0020266)
Supplement: Table S1 — Patient characteristics for 25 inclusion body myositis (IBM), 10 dermatomyositis (DM), 10 polymyositis (PM) and 5 myasthenia gravis (MG) patients. (XLS) [file pone.0020266.s001.xls]

## Sheet: Sorted by Positivity
Diagnosis	Age	Gender	Race	Duration (Years)*	Clinical Characteristics*	Muscle Pathology**	Normal Lab Results	Abnormal Lab Results	Tempo	Activity*	Immunomodulatory Therapy*	Treatment Response**	Inheritance	43 kDa Reactivity
IBM	75	M	W	5	Proximal and distal limb weakness	E-infl, RV		CK (mild)	Slow	Active	None	NR	Sporadic	Yes
IBM	62	F	W	6	Proximal and distal limb, NF weakness, dysphagia	E-infl, RV	CK, ANA, IF		Slow	Active	None	No response	In brother	Yes
IBM	51	F	W	9	Proximal and distal limb, NF weakness	E-infl, RV	SPEP, IF	CK (mild)	Slow	Active	Prednisone and azathioprine	No response	Sporadic	Yes
IBM	50	M	H	3	Proximal and distal limb weakness	E-infl, RV	IF	CK (mild), ANA (mild)	Slow	Active	None	No treatment	Sporadic	Yes
IBM	82	M	W	9	Proximal and distal limb weakness, dysphagia	E-infl, RV	IF	CK (mild)	Slow	Active	None	No treatment	Sporadic	Yes
IBM	67	F	W	5	Proximal and distal limb, NF weakness	E-infl, RV	ANA, RF, anti Jo-1	CK (mild)	Slow	Active	None	No treatment	Sporadic	Yes
IBM	87	M	W	6	Proximal and distal limb, NF weakness	NR	CK	M spike (lambda)	Slow	Active	None	No treatment	Sporadic	Yes
IBM	70	M	W	2	Proximal and distal limb, NF weakness	E-infl	CK, IF		Slow	Active	None	No treatment	Sporadic	Yes
IBM	60	M	W	2	Proximal and distal limb weakness	E-infl, RV	anti Jo-1, RF, IF	CK (x5), ANA	Slow	Active	None	No treatment	Sporadic	Yes
IBM	72	F	W	8	Proximal and distal limb, NF weakness, dysphagia	E-infl, RV		ANA, anti Ro, anti La	Slow	Active	None	No response	Sporadic	Yes
IBM	64	M	W	14	Proximal and distal limb, NF weakness, dysphagia	End stage myopathy			Slow	Active	None	No treatment	Sporadic	Yes
IBM	66	M	W	9	Proximal and distal limb, NF weakness, dysphagia	E-infl	anti Jo-1, ANA, RF, IF	CK (mild)	Slow	Active	None	No response	In brother	Yes
IBM	71	F	W	2	Proximal and distal limb, NF weakness	E-infl, RV		CK (mild), ANA	Slow	Active	None	No treatment	Sporadic	Yes
IBM	57	M	W	2	Proximal and distal limb, NF weakness, dysphagia	E-infl, RV, tubular aggregates	ANA, IF, anti Jo-1, anti Ro, anti La, anti RNP, SPEP, IF	CK (mild)	Slow	Active	Prednisone and azathioprine	No response	Sporadic	No
IBM	61	M	W	6	Proximal and distal limb weakness, dysphagia	E-infl, RV	ANA, SPEP, anti dsDNA, RF	CK (x6)	Slow	Active	Dexamethasone	No response	Sporadic	No
IBM	80	F	W	7	Proximal and distal limb weakness	E-infl, RV		CK (mild), ANA (mild)	Slow	Active	None	No treatment	Sporadic	No
IBM	61	M	W	2	Proximal and distal limb weakness	E-infl, RV		CK (mild)	Slow	Active	None	No treatment	Sporadic	No
IBM	66	F	W	21	Proximal and distal limb, NF weakness, dysphagia	E-infl, RV	CK, ANA, anti Ro, anti La, anti RNP		Slow	Active	None	No response	Sporadic	No
IBM	77	M	W	7	Proximal and distal limb, NF weakness	E-infl, RV		CK (mild)	Slow	Active	None	No treatment	Sporadic	No
IBM	77	M	W	15	Proximal and distal limb weakness, dysphagia	RV and inclusions	CK		Slow	Active	IVIG	No response	Sporadic	No
IBM	58	M	W	3	Proximal and distal limb weakness	E-infl, RV	ANA, anti Ro, anti Jo-1,	CK (mild), M spike (IgG kappa)	Slow	Active	None	No treatment	Sporadic	No
IBM	76	M	W	4	Proximal and distal limb weakness, dysphagia	E-infl, RV	ANA, anti Ro, anti La, RF, ANCA	CK (mild)	Slow	Active	None	No response	Sporadic	No
IBM	69	F	W	11	Proximal and distal limb weakness	E-infl	CK, anti Jo-1	ANA (mild)	Slow	Active	None	No response	Sporadic	No
IBM	67	F	W	10	Proximal and distal limb, NF weakness, dysphagia	E-infl, RV	RF, SPEP	CK (mild), ANA (mild)	Slow	Active	None	No treatment	Sporadic	No
IBM	80	F	W	5	Proximal and distal limb, NF weakness	E-infl, RV		CK (mild), ANA (mild)	Slow	Active	None	No treatment	In sister	No
DM	46	F	W	4	Proximal limb and NF weakness, skin rash	P-infl, PFA	ANA	CK (x40)	NR	Active	Prednisone, methotrexate & IVIG	Yes	Sporadic	No
DM	62	F	W	3	Proximal limb and NF weakness, skin rash	P-infl, E-infl, PFA	anti Jo-1, CK, RF, anti dsDNA, anti Ro, anti La, anti RNP, anti Mi2, anti SRP	ANA	Subacute	Controlled	Prednisone, MM	Yes	Sporadic	No
DM	61	F	W	1	Proximal limb and NF weakness, skin rash, dysphagia	P-infl, PFA	anti Jo-1, anti La, anti RNP	CK (x30), ANA (mild), anti Ro,	Subacute	Controlled	Prednisone	Yes	Sporadic	No
DM	58	F	W	1	Proximal limb and NF weakness, skin rash	P-infl	anti Jo-1, ANA, anti La, anti Ro, anti RNP, SPEP	CK (x11)	Subacute	Active	None	Yes	Sporadic	No
DM	25	F	B	1	Proximal limb and NF weakness, skin rash	P-infl, PFA	anti Jo-1, anti La, anti Ro, anti RNP, anti dsDNA	CK (mild), ANA	Subacute	Active	Prednisone	Yes	Sporadic	No
DM	58	M	W	2	Proximal limb weakness, skin rash	NR	ANA, anti Jo-1, anti La, anti Ro, anti RNP, anti dsDNA, anti SRP, CK	SPEP (IgM and IgG kappa)	NR	Active	Prednisone, IVIG	Yes	Sporadic	No
DM	46	F	W	6	Proximal limb weakness, skin rash	P-infl	anti Jo-1, anti La, anti Ro, anti RNP, anti dsDNA	CK (mild), ANA	Slow	Active	Prednisone, IVIG	Yes	Sporadic	No
DM	24	F	H	3	Proximal limb weakness, skin rash	P-infl,, E-infl, PFA	anti Jo-1, anti La, anti Ro, anti RNP, anti dsDNA	CK (x20), ANA	Subacute	Active	Prednisone, methotrexate	Yes	Sporadic	No
DM	43	F	W	4	Proximal limb and NF weakness, skin rash	NR	anti Jo-1, anti La, anti Ro, anti RNP, anti dsDNA, CK	ANA	Slow	Active	None	Yes	Sporadic	No
DM	20	M	W	1	Proximal limb weakness, skin rash	P-infl, PFA	ANA, anti Jo-1, anti La, anti Ro, anti RNP, anti dsDNA	CK (mild)	Subacute	Active	None	Yes	Sporadic	No
PM	47	F	W	1	ILD, proximal limb and NF weakness, dysphagia	E-infl	anti Jo-1, anti RNP, anti dsDNA, anti La, RF	ANA, CK (x10), anti Ro (mild),	Subacute	Active	None	Yes	Sporadic	No
PM	67	M	W	1	ILD, proximal limb weakness, dysphagia	P-infl, E-infl	anti La, anti Ro, anti RNP, anti dsDNA	anti Jo-1, ANA, CK (x9)	Subacute	Active	None	Yes	Sporadic	No
PM	32	F	W	1	ILD, proximal limb and NF weakness	NR	anti Ro, RF, anti dsDNA	anti Jo-1, ANA, CK (x 12)	Subacute	Active	Prednisone, azathioprine, hydroxychloroquine,	Yes	Sporadic	No
PM, NM	91	M	W	2	Proximal limb and NF weakness	P-infl, myofiber necrosis	ANA	CK (x20)	Subacute	Controlled	Prednisone	Yes	Sporadic	No
PM	35	F	W	1	Proximal limb and NF weakness, dysphagia	E-infl	anti Jo-1, anti La, anti Ro, anti RNP, anti dsDNA, RF	ANA	Subacute	Controlled	Prednisone	Yes	Sporadic	No
PM	53	M	W	2	Proximal limb weakness, dysphagia	E-infl	anti Jo-1, anti La, anti Ro, anti RNP, anti dsDNA, RF	ANA, CK (x9)	Subacute	Active	Prednisone, methotrexate	Yes	Sporadic	No
PM, NM	72	F	W	1	Proximal limb and NF weakness	Myofiber necrosis	anti Jo-1, ANA	CK (x12),	Subacute	Active	Prednisone, MM	Yes	Sporadic	No
PM	39	F	W	1	Proximal limb and NF weakness, dysphagia	P-infl	anti Jo-1, anti La, anti Ro, anti RNP, anti dsDNA	ANA, CK (x10)	Subacute	Active	Prednisone	Yes	Sporadic	No
PM	63	F	W	1	Proximal limb weakness	Degenerating fibers	anti Jo-1, anti La, anti RNP	ANA, anti Ro, CK (x8)	Subacute	Active	None	Yes	Sporadic	No
PM	58	F	W	15	Distal limb weakness	E-infl	NR	CK (mild)	Slow	Active	None	NR	Sporadic	No
MG	51	M	W	12	Fatigable proximal limb weakness, ptosis and dysphagia	NR	CK, ANA	AchRAb	Slow	Controlled	Prednisone	Yes	Sporadic	No
MG	36	F	W	7	Fatigable proximal limb weakness, ptosis and dysphagia	NR	CK, ANA, RF, anti Jo-1, AchRAb		Slow	Controlled	Prednisone, MM, IVIG	Yes	Sporadic	No
MG	39	M	W	1	Fatigable proximal limb weakness, ptosis and diplopia	NR	AchRAb		Subacute	Active	IVIG, MM	Yes	Sporadic	No
MG	33	F	W	7	Fatigable ptosis and diplopia	NR	AchRAb		Slow	Active	Prednisone	Yes	Sporadic	No
MG	43	M	W	12	Fatigable proximal limb weakness, ptosis and dysphagia	NR		AchRAb	Slow	Active	Prednisone, azathioprine, rituximab,	Yes	Sporadic	No
* Data given is for time the blood sample was collected; ** Data given is for any response to therapy prior to the time the sample was collected
AchRAb: anti acetylcholine receptor antibody; ANA: anti nuclear antibody (mild if =< 1:80); B: black; CK creatine kinase (mild if <x 3 upper limits of normal) (some CKs reported while patients undergoing therapy and not pre-treatment); DM: dermatomyositis; dsDNA: double-stranded DNA; E-infl: endomysial inflammation; F: female; H: Hispanic; IBM: inclusion body myositis; IF: immunofixation; ILD: in…
