# Supplementary material for: Autoantibodies against a 43 KDa Muscle Protein in Inclusion Body Myositis
Source: PLoS One. 2011 May 23;6(5):e20266. doi: 10.1371/journal.pone.0020266 (PMC3100335; doi:10.1371/journal.pone.0020266)
Supplement: Table S2 — Characteristics for 15 normal volunteers. (XLS) [file pone.0020266.s002.xls]

## Sheet: Sheet1
Plasma Sample	Age	Gender	Race	Immunomodulatory Therapy	43 kDa Reactivity
NL	34	M	W	None	No
NL	42	M	W	None	No
NL	43	M	W	None	No
NL	36	F	B	None	No
NL	54	F	W	None	No
NL	59	F	W	None	No
NL	57	F	H	None	No
NL	55	F	B	None	No
NL	62	F	W	None	No
NL	59	F	W	None	No
NL	53	F	W	None	No
NL	63	F	W	None	No
NL	58	M	W	None	No
NL	65	M	W	None	No
B: black; F: female; H: Hispanic; M: male; NL: normal volunteer; W: white
